# Supplementary material for: The Serine Biosynthesis of Paenibacillus polymyxa WLY78 Is Regulated by the T-Box Riboswitch
Source: Int J Mol Sci. 2021 Mar 16;22(6):3033. doi: 10.3390/ijms22063033 (PMC8002221; doi:10.3390/ijms22063033)
Supplement: Supplementary file 1 [file ijms-22-03033-s001.zip]

Archive with 5 entries (3 files):
- ijms-1139484 suppl proof done/
- ijms-1139484 suppl proof done/Supplementary Materials/
- ijms-1139484 suppl proof done/Supplementary Materials/figure S1.tif
- ijms-1139484 suppl proof done/Supplementary Materials/figure S2.tif
- ijms-1139484 suppl proof done/Supplementary Materials/Supplementary Tables.pdf
